# Supplementary material for: WGS Revealed Novel BBS5 Pathogenic Variants, Missed by WES, Causing Ciliary Structure and Function Defects
Source: Int J Mol Sci. 2023 May 13;24(10):8729. doi: 10.3390/ijms24108729 (PMC10218572; doi:10.3390/ijms24108729)
Supplement: Supplementary file 1 [file ijms-24-08729-s001.zip]

Archive with 1 entries (1 files):
- ijms-2349422-supplementary.pdf
